# Supplementary material for: Identification of risk factors in epidemiologic study based on ROC curve and network
Source: Sci Rep. 2017 Apr 24;7:46655. doi: 10.1038/srep46655 (PMC5402390; doi:10.1038/srep46655)
Supplement: Supplementary Information [file srep46655-s1.txt]

##########      Title Page       ########## 

##  Title:  Identification of risk factors in epidemiologic study 
##          based on ROC curve and network

##  Author 1: Jiao Jin
##  Address:  School of Statistics, 
##            Beijing Normal University, 
##            Beijing, 100875, China

##  Author 2: Shixin Zhou
##  Address:  Department of Cell Biology, School of Basic Medicine,
##            Peking University Health Science Center, 
##            Beijing, 100191, China

##  Author 3: Qiujin Xu
##  Address:  Chinese Research Academy of Environmental Science, 
##            Beijing, 100012, China

##  Corresponding Author: Jinbing An
##  Address:  Faculty of Foundational Education, 
##            Peking University Health Science Center,
##            Beijing, 100191, China; 
##  Email: termison@bjmu.edu.cn.


##########    Programing Code    ##########


############################################################################
RiskFactor <- function()
############################################################################
{
############################################################################

### source("RiskFactor.R"); 

Data_Original = read.csv("Data_Original.csv",header = T); 
Vector_Class = read.csv("Data_Class.csv",header = T); 
Name_Factors = colnames(Data_Original);
Data_Total = Data_Transformation_NA(Data_Original);
Data_Robust = Data_Transformation_Logistic(Data_Total);
Roc_Factors = Evaluation_Roc(Data_Robust,Vector_Class);
Alpha = 0.01;
Distance_Roc = Distance_Factors_Roc(Roc_Factors,Alpha);
#Distance_Coef = Distance_Factors_Coef(Data_Total,Alpha);
PValue_Factors = Hypothesis_Factors_Roc(Roc_Factors);
Graph_Distance_Network(Distance_Roc,Name_Factors);

#Analysis_On_Colon(Alpha);
return(PValue_Factors);

############################################################################
}
############################################################################


############################################################################
ReadExcelByXLSX = function(Name_File)
############################################################################
{
############################################################################

library("xlsx");
Index_Column = 1:25;
Data_Total <- read.xlsx(Name_File,1,colIndex=Index_Column,header=T,
                        stringsAsFactors=F);
return(Data_Total)

############################################################################
}   
############################################################################


############################################################################
Data_Transformation_Logistic = function(Data_Original)
############################################################################
{
############################################################################

Number_Factor = ncol(Data_Original);
Data_Total = Data_Transformation_NA(Data_Original);
Data_Transformation = Data_Total; 
for(Factor in 1:Number_Factor){
    Vector_Factor = Data_Total[,Factor];
    Value_Center = median(Vector_Factor);
    Value_Scale = 1/0.675 * median(abs(Vector_Factor - Value_Center));
    Vector_Standard = (Vector_Factor - Value_Center)/Value_Scale;    
    Data_Transformation[,Factor] = 1/(1+exp(-1*Vector_Standard));
}
return(Data_Transformation)

############################################################################
}   
############################################################################


############################################################################
Data_Transformation_NA = function(Data_Original)
############################################################################
{
############################################################################

Number_Factor = ncol(Data_Original);
Data_Transformation = Data_Original; 
for(Factor in 1:Number_Factor){
   Vector_Factor = Data_Original[,Factor];
    Value_Median_Factor = median(Vector_Factor,na.rm=T);
    Logical_NA = is.na(Vector_Factor);
    Vector_Factor[Logical_NA] = Value_Median_Factor;
    Data_Transformation[,Factor] = Vector_Factor;
}
return(Data_Transformation)

############################################################################
}  
############################################################################


############################################################################
Evaluation_Roc <- function(Data_Robust,Vector_Class)
############################################################################
{
############################################################################

Number_Factor = ncol(Data_Robust);
Number_Sample = nrow(Data_Robust);
Evaluation_Se = matrix(nrow=Number_Sample,ncol=Number_Factor);
Evaluation_Sp = matrix(nrow=Number_Sample,ncol=Number_Factor);
for(Factor in 1:Number_Factor){
  Vector_Sample = Data_Robust[,Factor];
  Evaluation_Factor = Evaluation_Roc_Factor(Vector_Sample,Vector_Class);
  Evaluation_Se[,Factor] = Evaluation_Factor[,1];
  Evaluation_Sp[,Factor] = Evaluation_Factor[,2]; 
}
Evaluation_Factors = list(Evaluation_Se,Evaluation_Sp);
return(Evaluation_Factors);

############################################################################
}    
############################################################################


############################################################################
Evaluation_Roc_Factor <- function(Vector_Sample,Vector_Class)
############################################################################
{
############################################################################

Number_Sample = length(Vector_Sample);
Logical_Test = (Vector_Class == "Test");
Logical_Control = (Vector_Class == "Control");
Vector_T = Vector_Sample[Logical_Test];
Vector_C = Vector_Sample[Logical_Control];
Number_T = length(Vector_T);
Number_C = length(Vector_C);
Evaluation_Factor = matrix(nrow=Number_Sample,ncol=2);
for(Sample in 1:Number_Sample){
  Value_Sample = Vector_Sample[Sample];
  Number_Minimum_T = sum(Value_Sample <= Vector_T);
  Number_Minimum_C = sum(Value_Sample <= Vector_C);
  Value_Se = (Number_Minimum_T+0.5)/(Number_T+1);
  Value_Sp = (Number_Minimum_C+0.5)/(Number_C+1);
  Evaluation_Factor[Sample,] = c(Value_Se,Value_Sp);
}
return(Evaluation_Factor);

############################################################################
}    
############################################################################


############################################################################
Hypothesis_Factors_Roc <- function(Roc_Factors)
############################################################################
{
############################################################################

Evaluation_Se = Roc_Factors[[1]];
Evaluation_Sp = Roc_Factors[[2]];
Number_Factor = ncol(Evaluation_Se);
Number_Sample = nrow(Evaluation_Se);
Sequence_AUC = Sequence_Brownbridge_AUC(Number_Sample);
PValue_Factors = vector(length=Number_Factor);
for(Factor in 1:Number_Factor){
  Se_Factor = Evaluation_Se[,Factor];
  Sp_Factor = Evaluation_Sp[,Factor];
  Value_AUC_Factor = sqrt(Number_Sample)*abs(mean(Sp_Factor)-0.5);
  Number_Lower = sum(Sequence_AUC > Value_AUC_Factor);
  Current_PValue = (Number_Lower+0.5)/(length(Sequence_AUC)+1);
  PValue_Factors[Factor] = Current_PValue;
}
return(PValue_Factors);

############################################################################
}    
############################################################################


############################################################################
Sequence_Brownbridge_AUC <- function(Number_Sample)
############################################################################
{
############################################################################

Number_Simulation = 1000;
Vector_Brownbridge_Auc = vector(length=Number_Simulation);
for(k in 1:Number_Simulation){  
  Vector_Brownbridge = Sequence_BrownBridge(Number_Sample);
  Value_Auc = abs(mean(Vector_Brownbridge));
  Vector_Brownbridge_Auc[k] = Value_Auc;
}
return(Vector_Brownbridge_Auc);

############################################################################
}    
############################################################################


############################################################################
Distance_Factors_Roc <- function(Roc_Factors,Alpha)
############################################################################
{
############################################################################

Evaluation_Se = Roc_Factors[[1]];
Evaluation_Sp = Roc_Factors[[2]];
Number_Factor = ncol(Evaluation_Se);
Number_Sample = nrow(Evaluation_Se);
Group_Factors = t(as.matrix(combn(1:Number_Factor,2)));
Number_Group = nrow(Group_Factors);
Distance_Factors = matrix(0,nrow=Number_Factor,ncol=Number_Factor);
for(Group in 1:Number_Group){
  Index_Group = Group_Factors[Group,];
  Index_A = Index_Group[1];
  Index_B = Index_Group[2];
  Se_A = Evaluation_Se[,Index_A];
  Sp_A = Evaluation_Sp[,Index_A];
  Se_B = Evaluation_Se[,Index_B];
  Sp_B = Evaluation_Sp[,Index_B];
  Sp_Sort_A = sort(Sp_A);
  Sp_Sort_B = sort(Sp_B);
  Value_Distance_AB = abs(mean(Sp_Sort_A-Sp_Sort_B));
  Distance_Factors[Index_A,Index_B] = Value_Distance_AB;
}
Distance_Factors = Distance_Factors + t(Distance_Factors);
Number_AB = mean(c(length(Se_A),length(Se_B)));
Value_Threshold = Threshold_Brownbridge_AB(Number_AB,Alpha);
Distance_Factors = exp(-sqrt(Number_AB) * Distance_Factors);
Threshold = exp(-sqrt(Number_AB) * Value_Threshold);
Distance_Factors[Distance_Factors < Threshold] = 0;
diag(Distance_Factors) = 0;
return(Distance_Factors);

############################################################################
}    
############################################################################


############################################################################
Threshold_Brownbridge_AB <- function(Number_Sample,Alpha)
############################################################################
{
############################################################################

Number_Simulation = 1000;
Vector_AUC_Brownbridge = vector(length=Number_Simulation);
for(k in 1:Number_Simulation){  
  Vector_Brownbridge_A = Sequence_BrownBridge(Number_Sample);
  Vector_Brownbridge_B = Sequence_BrownBridge(Number_Sample);
  Vector_Difference = Vector_Brownbridge_A - Vector_Brownbridge_B;
  Vector_Brownbridge_A1 = Sequence_BrownBridge(Number_Sample);
  Vector_Brownbridge_A2 = Sequence_BrownBridge(Number_Sample);
  Vector_Brownbridge_B1 = Sequence_BrownBridge(Number_Sample);
  Vector_Brownbridge_B2 = Sequence_BrownBridge(Number_Sample);
  Vector_Brownbridge_A = Vector_Brownbridge_A1 + Vector_Brownbridge_A2;
  Vector_Brownbridge_B = Vector_Brownbridge_B1 + Vector_Brownbridge_B2;
  Vector_Difference2 = Vector_Brownbridge_A - Vector_Brownbridge_B;
  Vector_AUC_Brownbridge[k] = abs(mean(Vector_Difference2));
}
Value_Threshold = quantile(Vector_AUC_Brownbridge,Alpha);
return(Value_Threshold);

############################################################################
}   
############################################################################


############################################################################
Sequence_BrownBridge <- function(Number_Sample)
############################################################################
{
############################################################################

Vector_Normal = rnorm(Number_Sample);
Vector_Time = (1:Number_Sample)/Number_Sample;
Vector_Brown = cumsum(Vector_Normal)/sqrt(Number_Sample);
Vector_Standard = Vector_Time * Vector_Brown[Number_Sample];
Sequence_BrownBridge = Vector_Brown - Vector_Standard;

############################################################################
}    
############################################################################


############################################################################
Distance_Factors_Coef <- function(Data_Total,Alpha)
############################################################################
{
############################################################################

Number_Sample = nrow(Data_Total);
Number_Factor = ncol(Data_Total);
for(Factor in 1:Number_Factor){
  Sample_Factor = Data_Total[,Factor]
  Value_Median = median(Sample_Factor,na.rm=T);
  Sample_Factor[is.na(Sample_Factor)] = Value_Median;
  Data_Total[,Factor] = Sample_Factor;
}
Matrix_Coefficient = abs(cor(Data_Total));
Value_Threshold = Threshold_Coef(Number_Sample,Alpha);
Matrix_Coefficient[Matrix_Coefficient < Value_Threshold] = 0;
Distance_Factors = Matrix_Coefficient;
diag(Distance_Factors) = 0;
return(Distance_Factors);

############################################################################
}    
############################################################################


############################################################################
Threshold_Coef <- function(Number_Sample,Alpha)
############################################################################
{
############################################################################

Number_Simulation = 1000;
Vector_Coefficience = vector(length=Number_Simulation)
for(k in 1:Number_Simulation){
  Matrix_Normal = matrix(rnorm(2*Number_Sample),ncol=2);
  Vector_Coefficience[k] = abs(cor(Matrix_Normal)[2]);
}
Value_Threshold = quantile(Vector_Coefficience,1-Alpha);
return(Value_Threshold);

############################################################################
}    
############################################################################


############################################################################
Value_AUC_Factor <- function(Se_Sample,Sp_Sample)
############################################################################
{
############################################################################

Index_Sort = rank(Se_Sample,ties.method='random');
Se_Sort = Se_Sample[Index_Sort];
Sp_Sort = Sp_Sample[Index_Sort];
Se_Difference = diff(c(0,Se_Sort));
Integral_Roc = sum(Se_Difference * Sp_Sort);
return(Integral_Roc);

############################################################################
}    
############################################################################


############################################################################
Graph_Test_Control = function(Data_Total,Vector_Class,Name_Factors){
############################################################################

Number_Sample = length(Vector_Class);
Logical_Test = (Vector_Class == "Test");
Logical_Control = (Vector_Class == "Control");
Matrix_T = Data_Total[Logical_Test,];
Matrix_C = Data_Total[Logical_Control,];
colnames(Matrix_T)=Name_Factors;
colnames(Matrix_C)=Name_Factors;
#postscript("Factors_Box.eps", fonts=c("serif", "Palatino"))
par(mfcol=c(2,1))
boxplot(Matrix_T,cex.axis=0.75);title("Group of Test");
boxplot(Matrix_C,cex.axis=0.75);title("Group of Control");
#dev.off()

############################################################################
}    
############################################################################


############################################################################
Graph_Distance_Network = function(Matrix_Distance,Name_Factors){
############################################################################

library(igraph);
Graph_Factors = graph.adjacency(Matrix_Distance,weighted=T,
                                mode="undirected");
Index_PAHs = 1:15;
Index_Metals = 16:25;
Vector_Degree = degree(Graph_Factors);
Vector_Cex = Vector_Degree / max(Vector_Degree);
V(Graph_Factors)$vertex.size = Vector_Cex + 3;
V(Graph_Factors)$label = Name_Factors;
V(Graph_Factors)[Index_PAHs]$color = "purple";
V(Graph_Factors)[Index_Metals]$color = "red";
V(Graph_Factors)$frame.color = NA;
V(Graph_Factors)$label.cex = 0.7;
V(Graph_Factors)$label.color = "black";
E(Graph_Factors)$color = "black";
E(Graph_Factors)$width = 3;
plot(Graph_Factors,layout = layout.fruchterman.reingold,
     vertex.label.family="serif");

postscript("Water_Network.eps", fonts=c("serif", "Palatino"))
plot(Graph_Factors,layout = layout.fruchterman.reingold,
     vertex.label.family="serif");
dev.off()

############################################################################
}    
############################################################################


############################################################################
Analysis_On_Colon = function(Alpha){
############################################################################

Data_Original = read.csv("Colon_Data.csv",header = T);
Data_Total = t(Data_Original);
    ##### Please note that the row should be sample and colomun be risk.
Vector_Class = read.csv("Colon_Class.csv",header = T); 
Data_Go = read.csv("Colon_Go.csv",header = T); 
Name_Factors = rownames(Data_Original);
Roc_Factors = Evaluation_Roc(Data_Total,Vector_Class);
PValue_Factors = Hypothesis_Factors_Roc(Roc_Factors);
Logical_Selection = PValue_Factors < Alpha;
Go_Select = Data_Go[Logical_Selection,c(2,4)];
Roc_Factors = Screening_Roc(Roc_Factors,PValue_Factors,Alpha);
Name_Factors = Name_Factors[PValue_Factors < Alpha];
Distance_Roc = Distance_Factors_Roc(Roc_Factors,Alpha);
List_Distance = Screening_Distance(Distance_Roc,Name_Factors);
Graph_Network_Colon(List_Distance);

############################################################################
}   
############################################################################


############################################################################
Screening_Roc <- function(Roc_Factors,PValue_Factors,Alpha)
############################################################################
{
############################################################################

Evaluation_Se = Roc_Factors[[1]];
Evaluation_Sp = Roc_Factors[[2]];
Evaluation_Se = Evaluation_Se[,PValue_Factors<Alpha];
Evaluation_Sp = Evaluation_Sp[,PValue_Factors<Alpha];
Evaluation_Factors = list(Evaluation_Se,Evaluation_Sp);
return(Evaluation_Factors);

############################################################################
}    
############################################################################


############################################################################
Screening_Distance <- function(Distance_Total,Name_Factors)
############################################################################
{
############################################################################

diag(Distance_Total) = 0;
Logical_Selection = (rowSums(Distance_Total) > 0);
Distance_Total = Distance_Total[Logical_Selection,Logical_Selection];
Name_Factors = Name_Factors[Logical_Selection];
List_Distance = list(Distance_Total,Name_Factors);
return(List_Distance);

############################################################################
}    
############################################################################


############################################################################
Graph_Network_Colon = function(List_Distance){
############################################################################

library(igraph);
Matrix_Distance = List_Distance[[1]];
Name_Factors = List_Distance[[2]];
Graph_Factors = graph.adjacency(Matrix_Distance,weighted=T,
                                mode="undirected");
Vector_Degree = degree(Graph_Factors);
Vector_Cex = Vector_Degree / max(Vector_Degree);
V(Graph_Factors)$vertex.size = Vector_Cex + 3;
V(Graph_Factors)$label = Name_Factors;
V(Graph_Factors)$color = "red";
V(Graph_Factors)$frame.color = NA;
V(Graph_Factors)$label.cex = 0.7;
V(Graph_Factors)$label.color = "black";
E(Graph_Factors)$color = "black";
E(Graph_Factors)$width = 3;
plot(Graph_Factors,layout = layout.fruchterman.reingold,
     vertex.label.family="serif");
postscript("Colon_Network_Roc.eps", fonts=c("serif", "Palatino"))
plot(Graph_Factors,layout = layout.fruchterman.reingold,
     vertex.label.family="serif");
dev.off()

############################################################################
}   
############################################################################


############################################################################
