# Supplementary material for: Identification of risk factors in epidemiologic study based on ROC curve and network
Source: Sci Rep. 2017 Apr 24;7:46655. doi: 10.1038/srep46655 (PMC5402390; doi:10.1038/srep46655)
Supplement: Supplementary Dataset 1 [file srep46655-s2.csv]

NAP	ANY	ANA	FLU	PHE	ANT	FLT	PYR	BaA	CHR	BbF	BkF	BAP	IPY	DBA	Cr	Mn	Ni	Cu	Zn	As	Cd	Ba	Hg	Pd
6554.78	112.96	190.7	1260	1894.36	130.21	191.07	124.74	8.93	27.01	4.69	17.69	4.35	4.83	5.7	3.36	426.94	3.01	10.74	22.095	4.94	0.15	290.35	0.02	3.57
17544.44	273.42	514.67	3253.33	4989.53	334.01	293.57	178.05	13.56	44.02	5.1	87	17.16	20.91	15.95	5.33	1754.3	3.12	5.67	22.095	8.77	0.14	290.35	0.04	4.77
3609.06	59.37	80.19	579.33	935.49	59.16	70.96	48.33	3.56	10.71	1.04	32.58	8.32	8.31	5.84	3.76	247.24	1.69	2.64	22.095	1.1	0.15	290.35	0.02	0.24
2650.44	47.71	67.13	450.92	1053.9	68.58	148.82	120.93	8.19	13.62	3.7	44.93	5.63	4.56	6.27	3.51	117.94	1.4	2.13	22.095	0.88	0.19	290.35	0.02	0.08
6372.28	75.38	153.24	1007.83	1620.41	104.18	124.43	93.86	7.18	18.44	5.36	18.75	9.09	0.54	1.99	3.46	278.74	1	2.52	22.095	3.13	0.06	290.35	0.02	0.36
6352.67	81.32	167.57	1055.5	1575.74	104.63	133.61	80.14	5.03	16	4.27	10.74	5.38	9.12	11.82	3.22	179.64	1.27	2.22	22.095	6.27	0.03	290.35	0.04	0.93
82.24	15.14	4.53	30.2	35.08	4.84	16.42	16.16	1.92	8.57	1.89	15.575	1.68	6.17	5.27	1.27	481	1.9	3.57	7.75	2.44	0.03	261.6	0.08	0.87
39.3	1.83	2.68	16.54	32.92	6.02	33.01	31.1	42.46	13.88	3.11	7.28	7.32	6.17	5.27	0.79	445.5	0.91	2.1	0.9	0.55	0.02	271.1	0.01	0.32
21.34	4.05	1.78	12.21	28.55	4.84	34.09	32.71	5.12	12.22	3.43	0.3	4	6.17	5.27	1.01	395.3	0.71	1.66	6.44	0.63	0.02	324.5	0	0.7
65.07	3.76	1.88	9.32	20.04	2.11	9.87	18.41	1.62	4.62	2.215	1.15	1.73	6.17	5.27	0	271.7	0.55	1.63	39.56	2.35	0.01	349.3	0.02	0
27.85	3.38	1.96	13.15	28.72	4.18	12.91	14.49	2.41	7.79	4.34	15.575	4.21	6.17	5.27	0.85	1072	0.92	1.63	27.92	4.4	0.01	444.8	0	0.76
557.33	33.12	45.27	473.17	1125.59	73.42	176.64	140.84	9.94	50.92	8.64	37.27	8.19	0.54	6.55	3.53	94.28	2.54	5.9	22.095	4.16	0.06	290.35	0.02	3.15
5861.67	175.71	187.27	1409.17	2269.65	92.16	238.57	174.98	12.88	28.67	7.39	182.67	18.69	6.17	8.26	4.15	124.14	1.92	2.98	22.095	4.53	0.02	290.35	0.02	0.23
2238.21	39.5	59.65	354.83	800.22	61.23	102.22	76.72	11.27	30.94	3.23	5.93	11.27	13.5	18.7	4.35	295.34	1.33	4.16	22.095	0.68	0.05	290.35	0.03	0.45
1813.88	17.6	43	337.4	605.68	29.19	57.06	36.46	3.26	9.02	2.215	8.01	1.54	2.02	2.72	3.56	227.64	1.14	3.09	22.095	1.19	0.02	290.35	0.02	0.17
2999.78	60.08	92.58	683.25	1229.59	55.3	117.75	82.33	7.57	19.39	2.55	9.97	3.71	4.29	4.99	3.92	374.64	4.24	23.17	22.095	2.38	0.08	290.35	0.05	3.54
5179.94	69.5	104.43	750.08	1326.07	73.63	121.04	70.42	3.73	13.92	4.27	17.63	4.99	4.83	5.56	3.68	32.94	1.36	3.13	22.095	1.05	0.14	290.35	0.02	0.24
144.04	6.5	2.75	29.11	23	1.86	12.72	13.26	1.88	6.02	8.1	15.575	2.35	6.17	5.27	2.29	526.4	1.85	3.1	12.85	2.74	0.04	266.3	0.02	1.39
23	3.06	0.66	15.93	1.59	2.02	18.5	15.68	1.69	4.62	2.215	15.575	0.9	6.17	5.27	1.24	470.9	1.12	2.64	7.88	0.38	0.01	309.3	0	0.72
39.27	5.59	1.9	10.13	9	1.08	5.93	6.54	0.61	2.35	0.49	15.575	5.63	6.17	5.27	1.88	482.6	1.24	3.48	28.98	0.59	0	289.8	0.13	0.01
47.67	6.26	3.77	22.92	56.91	6.38	15.95	17.69	0.8	2.33	6.07	15.575	0.43	6.17	5.27	1.28	537.7	0.76	3.18	17.45	1.58	0.02	488.1	0.04	0.79
11.88	2.38	8.86	11.64	19.36	2.24	6.2	7.57	1.24	3.25	1.78	15.575	4.74	6.17	5.27	1.6	559.6	2.19	4.49	20.28	0.87	0.03	431.9	0	1.06
1520.44	14.49	158.94	354.17	553.47	39.82	58.07	37.4	6.33	16.18	1.15	54.24	8.71	14.48	8.83	2.6	1428	4.28	0.56	46.67	9.15	0.11	290.35	0.12	5.18
2802.34	19.84	258.86	521.15	559.14	6.59	72.46	54.35	7.13	18.63	1.56	190.5	14.34	12.87	13.11	3.29	407.7	2.37	0.71	95.83	5.55	0.12	290.35	0.07	9.03
138.95	3.7	39.9	81.5	99.9	6.59	58.43	62	38.7	61.99	9.53	38.04	46.73	25.2	19.09	4.37	491.1	5.6	0.23	55.18	0.06	0.15	290.35	0.03	1.05
636.28	84.1	59.55	125	188.82	1.17	51.36	57.07	21.47	35.99	4.01	45.64	17.16	17.69	13.39	3.27	93.44	1.84	0.17	6.64	0.35	0.11	290.35	0.13	4.15
188.72	5.56	28.11	67.25	289.63	42.06	47	39.02	4.29	9.52	1.15	22.73	6.91	6.43	5.27	2.45	22.3	0.1	0.39	4.62	0.33	0.09	290.35	0.01	0.88
643.33	9.26	69.18	156.67	188.87	9.67	23.57	46.98	7.8	14.22	1.3	47.83	7.43	3.22	4.13	2.87	2.51	0.2	0.28	0.02	0.97	0.09	290.35	0.16	0.98
140.77	10.1	8.51	66.67	132.5	7.54	36.22	43.5	0.49	22.27	16.6	15.575	26.52	6.17	5.27	2.33	721	4.65	4.19	38.96	1.96	0.04	223.3	0	1.43
84.77	7.32	7.15	44.02	44.74	4.66	23.87	22.13	1.66	6.78	2.215	7.99	4.41	6.34	6.55	1.92	660.3	3.08	2.55	21.26	1.8	0.03	341.8	0	1.65
80.53	6.69	2.08	11.72	21.01	2.09	19.49	22.26	2.78	13.84	2.215	8.44	2.5	4.49	3.09	3.42	4364	2.76	3.06	46.16	0.28	0.04	208.8	0.05	0.64
43.97	4.64	2.75	15.41	21.36	1.67	10.68	11.54	1.33	3.73	2.215	14.88	5.63	6.17	5.27	1.57	650.5	1.65	1.89	7.15	0.42	0.02	274	0	1.19
35.3	6	1.38	10.82	25.11	1.52	11.81	23.48	3.01	7.78	2.66	15.575	3.29	0.91	1.5	0.8	430.7	8.44	4.54	17.6	0.33	0.02	387.3	0.01	1.09
27.72	5.77	13.94	62.75	68.72	9.55	26.57	21.59	3.14	6.52	2.215	13.87	1.92	6.17	5.27	0.36	317.9	1.02	1.68	78.07	0.51	0.02	374.7	0.09	0.02
286.67	9.48	37.3	96.17	148.53	14.77	27.79	19.26	3.39	8.33	0.62	12.11	5.12	2.14	2.56	3.04	393.5	1.44	0.26	15.61	4.19	0.1	290.35	0.09	5.02
461.56	8.5	22.8	75.33	172.5	10.59	58.57	48.56	4.86	19.99	2.5	40.95	9.22	8.58	9.97	2.81	127.4	3.84	1.58	37.7	9.02	0.13	290.35	0.17	8.17
539.78	11.49	42.61	143.17	267.36	10.13	47.64	40	8.14	23.74	3.07	93.71	9.99	11.8	9.83	3.06	104.3	1.68	4.34	54.88	7.03	0.12	290.35	0.15	3.83
508.67	9.59	47.65	142.58	256.42	10.18	46.25	39.12	8.19	24.09	1.41	95.96	5.76	8.04	6.55	2.97	4.37	1.22	3	29.34	3.99	0.09	290.35	0.08	0.99
171.22	6.97	11.4	37.33	90.39	6.59	30.11	34.7	1.3	9.52	0.94	42.02	7.17	7.77	5.84	8.66	3.38	0	0.32	17.48	1.42	0.07	290.35	0.1	0.83
217.22	9.26	12.73	44.17	84.21	89.1	63.93	65.58	20.9	31.53	2.45	39.53	15.24	10.19	6.41	2.76	4.12	0.34	0.29	30.51	0.99	0.08	290.35	0.17	0.74
150.88	13.02	10.15	77.41	80.55	5.47	29.65	4.56	2.29	9.76	7.31	15.575	8.47	30.4	18.83	1.37	1107	3.71	3.79	25.58	6.71	0.03	400.2	0.21	3.19
126.51	9.64	9.84	61.84	65.59	6.59	15.75	20.2	1.44	6.85	4.05	15.575	2.09	6.17	5.27	1.6	820	2.89	3.71	6.99	1.85	0.02	353	0	1.54
82.31	10.16	2.34	11.73	16.68	2.76	9.5	11.06	1.1	5.09	2.215	5.64	158.06	6.17	5.24	2.47	569.4	1.56	6.13	5.16	2.7	0.01	273.2	0.06	0.01
35.99	7.01	2.06	15.96	19.67	1.92	9.23	10.49	1.24	3.71	2.215	5.47	22.7	3.88	3.2	3.92	1561	2.91	5.45	22.93	1.34	0.02	193.1	0.12	0.01
52.37	6.99	2.43	13.49	20.78	2.47	7.1	11.75	1.68	5.76	1.68	15.575	4.91	1.6	5.27	3.91	235.6	0.62	1.39	15.56	1	0.01	346.2	0.06	0
50.64	5.36	1.88	13.83	30.19	2.91	10.87	12.98	3.47	6.22	2.215	8.53	2.27	6.17	3.36	0.64	222.9	0.69	1.21	45.33	0.81	0.02	295.9	0.02	0
1381.33	21.79	94.96	410	697.62	48.37	98.64	66.05	8.25	28.55	2.29	31.22	12.04	17.16	10.83	3.07	969.5	21.94	7.57	37.73	8.14	0.24	290.35	0.05	8.73
1153.56	10.13	67.52	223.33	386.58	34.93	52.43	39.35	5.76	15.47	0.94	104.81	11.27	10.19	7.98	3.11	98.7	2.13	1.06	59.34	4.41	0.14	290.35	0.04	7.02
5.07	29.44	94.5	148.76	15.89	27.43	22.33	6.38	15.41	0.88	22.49	6.66	11.8	8.83	5.27	3.17	1288	3.29	4.84	57.53	2.17	0.13	290.35	0.08	6.28
454.22	7.63	28	104.92	217.13	40.84	42.18	46.23	5.65	17.67	2.19	59.17	9.6	17.96	16.24	3.29	10.85	2.6	11.63	63.06	7.86	0.15	290.35	0.07	5.79
340.28	3.38	22.08	76.17	130.16	6.59	19.32	12.47	3.33	7.67	1.04	29.91	3.84	2.41	3.56	2.82	0.41	0.42	0.54	23.57	0.72	0.1	290.35	0.17	4.82
351.56	3.76	25.68	91	155.8	9.01	25.07	16.88	2.77	7.44	2.215	30.5	2.18	2.14	2.14	2.84	0.4	2.48	0.4	35.62	0.91	0.1	290.35	0.08	1.21
33.17	3.87	1.05	9.46	13.7	1.75	6.67	7.85	0.56	2.59	2.215	0.72	5.63	6.17	5.27	2.21	992	2.4	4.36	2.78	2.36	0.02	207	0.02	0
70.38	7.87	3.58	19.81	35.94	6.17	71.28	61.25	4.6	15.13	4.83	15.575	10.11	9.9	8.18	2.57	955.1	2.85	6.59	78.71	1.5	0.05	224	0.01	1.46
40.5	6.05	1.65	14.62	20.49	1.6	12.99	12.54	1.45	5.79	7.88	1.64	3.59	6.17	5.27	3.52	346.7	0.71	3.09	9.49	0.84	0.01	358.6	0.03	0.68
31.02	4.13	1.58	12.81	13.69	1.47	7.88	8.07	2.17	10.62	25.57	3.27	5.21	4.4	2.73	3.1	236.5	0.72	2.31	10.97	1.04	0.02	275.6	0.02	0.82
568.89	27.89	30.66	174	492.48	56.31	250.93	226.23	55.93	111.84	25.4	155.61	76.31	106.17	95.16	3.14	601.9	6.5	0.86	156.3	12.98	0.18	290.35	0.14	7.43
534.56	22.44	49.58	302.33	891.25	67.11	222.43	138.88	10.06	151.46	5.31	41.07	10.76	23.59	54.7	3.47	355.4	7.94	2	56.82	1.69	0.16	290.35	0.05	10.25
380.61	11.11	20.42	85.42	246.43	18.38	172.43	69.3	10.56	49.2	2.03	9.08	3.46	5.9	3.85	2.63	4.48	0.11	0.05	7.68	1.1	0.07	290.35	0.13	0.74
193.89	6.32	11.73	132.25	843.67	26.02	762.5	28.28	10.17	249.91	18.64	11.57	1.41	9.52	4.56	3.28	5.55	5.76	2.84	98.52	0.8	0.13	290.35	0.12	6.61
157.78	6.32	9.46	46.42	122.88	22.4	35.54	32.98	8.93	15.7	1.67	14.36	6.91	6.43	8.4	2.59	16.75	3.62	0.11	25.03	1.07	0.11	290.35	0.06	5.04
719.33	5.99	11.29	55.92	122.65	10.54	39.61	17.3	4.8	20.82	1.67	12.82	3.71	4.34	4.27	2.07	181.7	5.77	0.86	51.34	0.82	0.13	290.35	0.08	3.57
209.5	18.18	5.76	47.1	48.16	5.39	43.78	40.33	8.16	20.88	2.215	67.74	23.93	6.17	4.84	1.25	636.2	6.57	2.8	5.62	1.34	0.03	184.1	0.01	0.98
190.28	26.15	7.9	50.73	56.74	4.58	28.99	29.23	6.73	14.61	2.215	14.89	15.45	6.17	8.01	0.53	387	4.87	1.91	2.96	0.41	0.01	232.7	0.09	0.01
22.01	6.95	2.53	49.41	113.28	20.92	118.53	89.81	21.8	46.99	2.03	8.06	7.57	5.18	3.74	0.52	214.8	0.85	1.49	25.26	0.96	0.02	308.3	0.06	0.03
27.69	3.46	1.33	14.05	25.32	3.12	8.45	7.89	1.41	4.54	2.215	15.575	5.63	6.17	1.86	1.6	833.4	3.5	2.66	33.16	0.85	0.02	293.4	0.1	0.01
36.95	5.49	2.17	13.76	22.08	1.79	8.66	7.81	0.99	2.92	2.215	24.21	2.93	6.17	1.63	4.75	324.4	1.37	2.23	49.38	0.25	0.02	229.3	0.02	1.17
70.38	7.87	3.58	19.81	35.94	6.17	71.28	61.25	4.6	15.13	4.83	15.575	10.11	9.9	8.18	1.43	938.9	2.4	2.08	34.59	0.32	0.03	310	0.04	0.01
1148.56	25.16	65.97	222.5	413.51	32.18	80.5	60.93	17.29	34.5	3.54	55.79	18.18	19.84	11.68	2.62	694.1	2.8	0.08	43.32	7.82	0.12	290.35	0.06	6.28
692.33	13.4	42.06	126	254.61	17.92	51.43	28.37	8.02	24.39	2.29	32.17	7.68	20.91	13.68	3.49	413.5	1.86	1.32	20.53	6.39	0.12	290.35	0.09	6.89
509.28	8.28	29.16	103.67	201.81	13.39	48.29	40.88	8.93	20.11	1.72	23.86	7.43	8.58	9.12	3.14	47.79	0.59	0.47	24.59	0.42	0.1	290.35	0.05	5.75
451.39	12.58	47.32	149.25	273.12	13.29	63.21	64.37	17.18	34.8	4.37	95.31	19.59	15.13	13.79	2.88	236.2	2.16	0.08	62.36	0.64	0.12	290.35	0.15	3.65
298.06	0.49	23.85	79.83	163.94	13.75	28.79	22.98	6.1	14.28	1.72	13.95	6.27	8.85	5.41	2.58	0.02	0.1	0.16	1.8	0.82	0.08	290.35	0.13	0.79
327.78	10.35	24.35	90.83	203.62	17.62	60.36	54.42	16.16	31.53	3.7	82.49	19.33	19.3	16.04	2.69	7.04	0.28	0.15	34.52	0.97	0.08	290.35	0.15	0.82
91.2	5.47	5.66	34.99	45.43	2.67	17.16	18.6	1.26	6.65	2.28	0.81	13.63	5.44	4.49	1.66	466.5	1.52	2.01	15.99	1.6	0.03	304.1	0	0.79
137.32	7.26	6.36	37.17	61.26	6.6	19.98	20.55	2.22	7.68	8.2	15.575	7.28	6.17	0.83	2.1	501.2	1.63	2.98	40.1	2.08	0.03	349.9	0.06	1.29
91.13	13.77	3.57	35.51	145.81	6.58	69.4	65.3	11.25	34.12	10.07	27.12	10.46	26.44	18.94	2.22	732	1.28	2	12.31	0.23	0.02	290.9	0.07	0.82
43.44	2.91	11.29	32.01	36.44	2.57	14.89	10.63	0.69	3.09	2.215	15.575	0.61	6.17	5.27	1.16	806.9	1.6	6.01	54.91	0.42	0.07	249.8	0.01	2.51
59	8.74	2.99	17.72	22.53	2.55	5.05	5.09	0.6	1.77	2.215	0.48	1.9	6.17	5.27	3.16	2180	2.83	3.21	46.31	0.55	0.05	326.7	0	0.81
84.92	8.49	5.25	23.01	27.72	2.11	6.76	9.53	0.79	4.31	2.215	15.575	5.63	6.17	5.27	1.36	1168	1.39	2.31	25.33	1.42	0.02	355.6	0.02	0.84
6520.44	91.18	157.61	1118.67	1893.24	174.24	188.21	125.4	7.46	33.08	6.98	28.72	5.63	0.54	5.98	3.65	128.94	5.37	12.45	22.095	4.68	0.09	290.35	0.15	7.73
20910	208.06	443.83	2873.33	3625.12	248.47	332.14	200.93	9.04	23.8	3.12	132.58	9.73	4.29	6.55	3.79	142.04	4.37	7.98	22.095	4.91	0.11	290.35	0.02	5.64
5108.94	54.5	107.63	715.26	1185.77	82.08	99.93	66.54	4.56	11.47	0.62	2.2	2.05	1.92	2.93	4.18	767.44	2.42	3.49	22.095	1.33	0.07	290.35	0.01	0.09
17073.89	156.32	363.03	2428.33	3603.24	154.28	392.14	312.56	2.82	12.49	5.1	92.52	19.21	2.41	2.85	4.13	271.54	1.36	3.9	22.095	1.03	0.02	290.35	0.02	0.2
2128.72	47.6	73.38	494	981.49	70.88	138.11	102.09	6.33	14.16	2.39	10.8	9.86	1.61	3.7	3.52	192.94	1.83	2.14	22.095	1.51	0.1	290.35	0.02	0.41
2178.89	22.6	63.86	560.83	942.53	66.09	90.89	59.63	3.45	11.24	2.215	46.59	2.82	4.02	4.84	3.85	0.28	1.48	6.35	22.095	2.77	0.1	290.35	0.01	0.62
80.02	12.29	3.14	23.74	32.19	7	17.42	18.71	1.85	7.46	2.215	6.17	5.63	6.17	5.27	1.47	468.4	1.17	3.09	9.2	2.13	0.02	262.5	0.01	0.97
56.61	4.05	2.83	40.93	33.3	3.62	14.51	14.41	1.98	10.52	4.16	5.89	16.61	6.17	5.27	1.63	652.9	1.69	3	13.62	3.62	0.02	406.2	0.02	1.07
54.18	7.86	4.27	34.7	77.43	10.22	143.21	144.35	22.87	59.13	10.3	2.09	31.35	6.17	5.27	1.27	760.3	2.15	2.55	6.54	3.35	0.01	345	0.38	0.01
52.36	5.72	1.59	10.92	36.74	7.88	110.6	117.07	18.22	39.53	10.48	3.96	8.37	6.17	5.27	0	553	1.2	1.04	4.71	0.4	0.02	285.4	0	0
102.03	18.39	6.66	69.6	230.27	18.59	84.34	71.47	27.61	68.46	8.42	8.95	94.22	6.17	5.27	0	443	0.93	1.15	17.44	0.98	0.02	390.7	0.01	0
20.98	3.39	3.17	24.37	29.87	2.55	20.08	19.71	6.8	15.68	6.05	15.72	5.75	6.17	5.27	1.12	460.5	1.05	2.78	25.8	1.88	0.02	399.5	0.05	0.89
10223.33	9.7	43.94	122	194.58	15.68	33.21	26.88	6.78	15.59	0.94	15.43	11.27	6.17	5.27	3.69	303.7	2.14	0.28	8.13	8.37	0.15	290.35	0.12	4.26
982	16.89	62.87	140.33	200.76	5.91	32.64	19.35	9.49	21.77	2.19	8.07	10.5	6.17	5.27	3.41	1268	2.31	0.87	51.46	11.91	0.11	290.35	0.02	5.88
264.11	5.17	15.66	56.25	121.31	6.82	24	19.44	6.5	15.11	2.24	12.88	8.45	5.63	4.7	5.79	2.27	0.33	1.26	11.79	1.09	0.09	290.35	0.13	5.95
423.67	24.62	43.83	253.08	498.19	97.66	323.43	297.63	22.66	58.6	3.64	43.09	13.7	10.19	5.27	5.36	1926	5.95	5.79	160.1	1.02	0.22	290.35	0.06	7.46
124.11	23.31	12.84	64.75	211.85	32.64	107.32	96.33	14.35	33.49	2.65	89.26	14.34	13.14	7.12	3.56	15.79	1.64	0.81	60.58	3.95	0.13	290.35	0.11	5.81
159.28	4.85	13.12	46.08	92.86	11.56	21.96	19.63	5.14	11.18	1.15	70.21	6.02	7.24	6.55	3.47	523.1	0.97	1.06	80.61	1.16	0.11	290.35	0.06	6.71
56.22	15.97	7.96	51.89	68.92	6.24	23.88	24.31	2.63	6.46	2.215	2.02	2.54	3.25	5.27	1.42	526	1.71	2.42	9.86	1.91	0.01	320.2	0.01	0.89
138.95	7.745	9.46	46.42	68.92	6.59	23.94	21.59	3.45	10.62	2.215	15.575	5.63	6.17	5.27	2.87	321.15	1.6	2.64	22.095	1.07	0.03	290.35	0.06	0.885
19.52	2.91	1.41	8.4	12.95	1.11	6.58	12.36	1.74	5.03	2.215	15.99	0.79	6.17	5.27	2.07	764.7	1.57	3.78	14.91	1.15	0.01	186.8	0.08	0
49.41	5.74	1.89	13.02	15.37	1.93	7.21	9.54	0.84	3.89	2.215	4.31	1.62	6.17	2.4	2.04	950.8	2.84	2.71	20.38	0.27	0.04	210.7	0.04	0
40.22	4.13	1.67	9.55	20.15	2.97	9	11.01	1.26	3.13	3.53	15.575	1.34	6.17	1.99	1.52	250	0.63	0.96	32.51	0.91	0.02	322.9	0.04	0.03
63.62	14.07	6.73	31.65	22.04	4.66	21.07	19.98	1.51	5.04	2.215	19.13	3.06	1.37	1.7	0	307.4	0.8	1.06	11.06	0.6	0.02	379.6	0.03	0
252.39	4.14	19.65	72.25	154.28	11.76	30.93	22.88	4.52	11.18	3.28	22.85	6.4	9.12	6.7	3.09	2.18	1.26	0.09	27.39	1.07	0.11	290.35	0.08	3.32
670.11	11.87	42.39	189.5	366.51	88.7	68.64	126.98	17.18	39.26	3.85	28.37	21.51	24.66	22.79	3.02	428.5	5.98	0.14	37.31	8.35	0.14	290.35	0.1	5.79
607	9.64	37.47	158.33	279.54	72.1	48.39	188.23	13.16	24.39	2.81	13.65	16.9	21.98	18.8	2.86	3.25	1.21	3.04	42.84	2.95	0.13	290.35	0.05	0.89
302.72	10.08	18.71	86.83	155.04	10.79	27.96	24.28	4.07	13.86	1.56	40.59	13.06	10.19	8.26	2.75	119.9	1.21	1.97	42.22	4.86	0.11	290.35	0.04	5.46
251.17	3.16	16.66	58.17	127.31	6.59	25.43	34.19	10.51	23.62	1.98	31.39	11.52	13.94	13.53	2.87	2.09	1.27	0.08	27.27	1.23	0.1	290.35	0.09	3.03
263.89	9.75	21.03	84.42	173.98	22.56	38.39	54.93	3.45	11.42	1.51	29.85	2.56	4.29	3.42	2.92	1.89	1.32	0.07	25.62	0.95	0.1	290.35	0.11	3.11
61.16	6.15	1.86	9.74	14.73	1.56	8.58	9.45	1.44	5.17	2.215	46.27	2.3	9.91	10.91	1.92	500.7	1.09	3.47	59.41	0.7	0.03	443.9	0.01	0.99
43.82	7.95	1.48	10.23	14.4	1.75	6.91	7.91	0.33	2.02	3.95	1.12	5.63	6.17	5.27	0.88	789	1.62	2.9	21.12	0.96	0.02	116.6	0.01	0.03
29.28	6.02	2.92	9.42	17.87	2.14	14.29	14.34	1.8	7.8	2.215	37.37	2.52	2.59	2.14	1.24	581.1	2.05	6.13	46.77	4.86	0.03	236.1	0	1.21
32.54	4.32	1.96	12.79	15.85	2.01	9.03	13.33	1.27	4.84	5.43	15.575	1.8	6.17	5.27	1.49	410.6	0.7	2.77	17.56	0.99	0.01	412.5	0.01	0.54
39.45	4.51	1.59	11.66	25.03	1.7	9.67	11.07	1.25	3.63	2.215	12.27	1.28	6.17	1.27	0.95	484.5	3.79	6.74	45.75	1.07	0.01	417.4	0	1.81
21556.44	316.01	572.55	4071.5	5775.83	227.29	449.71	284.74	39.66	73.29	9.06	36.56	37.64	41.29	41.31	3.73	51.07	1.71	3.07	22.095	3.95	0.02	290.35	0.02	1.39
20679.33	181.73	422.36	3239.33	4162.89	200	341.21	229.86	10.81	328.14	6.98	130.68	22.28	15.55	20.51	3.85	535.84	3.37	4.09	22.095	27.36	0.04	290.35	0.02	3.01
974.44	12.26	32.65	322.5	693.63	20.72	69.79	46.05	4.29	15.29	1.98	5.76	2.05	1.88	2.56	3.7	96.3	3.49	6.84	22.095	4.19	0.06	290.35	0.02	3.34
12701.78	117.48	277.2	1780.58	2452.52	101.78	184.5	132.51	10.4	28.02	1.82	44.75	7.3	13.94	11.4	4.15	159.34	1.25	1.42	22.095	1.12	0	290.35	0.03	0.29
3025.56	28.43	63.53	539.58	993.86	68.43	23.94	92.09	4.12	14.57	2.215	75.19	3.2	7.51	7.12	4.54	8.19	1.04	3.55	22.095	1.78	0.03	290.35	0.05	0.45
2716.44	55.72	42.83	1055.58	1671.65	101.68	120.96	80.42	3.39	10.46	2.215	34.07	3.84	7.51	6.55	3.81	43.93	0.87	3.08	22.095	2.02	0.04	290.35	0.14	0.05
89.26	14.88	4.59	32.8	42.64	3.75	20.77	20.99	2.01	9.3	2.215	1.62	5.63	3.18	5.27	2.12	721.3	2.43	3.91	20.29	4.59	0.05	352.8	0.04	2.26
123.77	26.04	10.1	48.97	50.41	7.45	22.69	21.98	2.41	7.23	2.215	15.575	5.63	6.17	5.27	1.97	660.7	2.55	3.31	19.41	2.74	0.03	406.7	0.05	1.32
40.12	5	1.8	11.63	15.04	1.47	13.07	17.21	0.72	3.17	1.03	15.575	5.63	6.17	5.27	1.12	720.1	1.24	1.82	28.12	0.52	0.02	481	0.06	0.54
51.3	7.19	2.57	17.85	5.17	3.59	24.78	36.23	0.97	4.06	2.215	15.575	5.63	6.17	5.27	2.39	891.4	2.99	3.3	8.73	0.53	0.03	227.4	0.12	1.9
28.2	4.73	2.09	15.94	39.48	2.49	14.82	16.85	5.02	15.14	2.215	8.66	4.25	6.17	5.27	1.53	402.9	0.92	3.13	41.44	0.96	0.01	434.9	0.12	0.91
57.48	6.26	2.49	12.65	16.27	1.5	8.39	10.61	0.86	3.41	0.89	15.575	3.55	6.17	5.27	0.65	316	0.7	4.14	36.78	0.99	0.02	271.1	0.34	0.09
1316.44	36.49	70.39	306.83	679.73	48.93	90.29	71.81	5.25	29.15	0.83	39.53	7.43	17.16	14.25	4.59	153.2	3.84	1.44	67.8	7.34	0.22	290.35	0.06	24.92
705.11	28.11	36.86	223.67	482.11	30.35	84.86	62.6	5.2	25.46	1.67	39.41	9.99	8.04	10.6	3.68	652.8	3.22	0.52	54.6	7.44	0.12	290.35	0.1	6.96
219.61	6.43	10.46	36.5	84.49	13.44	21.04	17.81	10.79	15.59	1.41	8.37	9.48	10.72	8.55	2.6	3.83	3.65	2.31	43.61	8.8	0.13	290.35	0.06	7.58
271.39	6.21	14.94	63.42	122.88	142.11	25.11	126.42	6.05	12.55	0.78	8.9	5.76	8.85	6.98	3.2	0.76	6.59	0.18	35.67	1.3	0.1	290.35	0.06	4.85
413.83	10.19	24.18	99.67	192.39	14.31	21.11	17.07	8.02	16.66	1.56	23.86	7.81	11.53	11.11	2.79	2.67	1.66	0.77	61.03	1.29	0.14	290.35	0.11	5.44
224.28	5.77	13.56	48.17	94.53	6.98	23.14	16.98	7.18	14.57	1.41	23.68	6.02	13.67	9.26	2.59	3.91	2.17	0.65	51.32	1.26	0.11	290.35	0.14	8.75
44.52	4.96	2.73	14.37	24.49	2.45	15.27	15.16	1.73	6.29	2.215	17.14	3.41	6.17	0.72	2.87	321.15	1.6	2.64	22.095	1.07	0.03	290.35	0.06	0.885
23.61	2.04	0.81	6.26	10.75	1.53	5.34	5.23	0.32	1.68	3.46	15.575	2.15	6.17	5.27	2	495.7	12.6	1.88	12.95	0.73	0.02	395.6	0	0.95
48.53	4.61	1.2	11.13	7.83	0.56	5.04	4.91	0.56	1.83	2.215	15.575	5.63	6.17	5.27	1.47	238	1.55	2.91	26.26	0.67	0.02	244.1	0.04	1.36
25.29	5.09	1.86	9.07	15.72	1.39	6.82	4.92	1.05	3.1	2.215	41.15	1.26	3.38	2.33	1.27	434.1	2.11	2.8	46.08	0.7	0.02	474.5	0.06	1.87
736.44	12.53	73.27	199.5	370.79	27.29	78.79	74.23	58.87	97.2	22.18	71.69	89.63	96.51	80.63	4.32	373.1	2.54	0.13	33.24	7.8	0.14	290.35	0.18	5.6
473.33	7.19	30.99	101.67	209.32	6.92	40	32.56	9.83	18.08	0.94	51.04	8.71	6.97	7.41	3.79	154.5	2.32	0.22	42.45	11.56	0.11	290.35	0.13	4.87
186.56	7.745	18.37	41.83	72.93	6.59	19.82	16.88	7.18	11.6	0.88	25.93	5.89	0.54	4.42	3.6	303.7	1.06	1.33	58.96	1.12	0.13	290.35	0.18	3.4
681.61	8.01	59.71	129.58	162.18	12.07	22.18	18.37	4.18	10.53	0.78	14.24	4.48	4.56	4.7	3.25	201.4	1.49	1.77	42.49	0.68	0.15	290.35	0.17	0.78
628.28	8.33	57.61	141.83	189.77	14	27.32	19.4	3.62	9.93	1.15	19.64	6.02	6.17	7.12	3.48	6.54	1.67	25.55	16.78	1.27	0.09	290.35	0.08	3.67
454.44	5.99	45.38	106.67	136.54	13.24	26.07	23.26	5.54	12.49	1.04	52.52	8.07	8.31	7.55	2.57	5.11	0.2	0.12	122.8	0.88	0.1	290.35	0.15	0.96
144.04	15.07	8.53	34.64	42.38	7.24	17.57	20	1.63	8.16	2.215	145.78	12.52	6.17	4.64	1.12	585.1	2.67	1.98	11.98	1.67	0.02	251.9	0.04	0.63
140.58	11.2	10.17	54.08	36.67	3.16	14.21	17.66	1.56	7.68	2.8	15.575	5.6	3.35	4.15	2.62	423.5	1.87	3.68	13.99	2.32	0.01	224.4	0.02	0.78
65.73	4.41	6.89	38.24	23.77	1.32	6.69	8.17	1.07	3.93	5.03	15.575	11.67	6.17	1.53	2.09	1026	1.78	1.92	3.97	0.57	0.03	229.8	0.04	0
34.19	4.26	1.24	9.97	13.32	1.53	7.41	9.76	1.13	4.07	3.54	15.575	4.71	6.17	1.61	1.54	1304	2.31	2.7	6.06	0.54	0.02	295.6	0.52	0.01
44.24	9.96	1.68	14.41	13.71	1.96	7.74	8.53	0.92	3.41	1.96	15.575	2	6.17	0.59	0.9	240	1.13	9.71	24.57	1.06	0.02	334.9	0.01	0.39
40.79	6.09	3.6	16.36	13.84	1.56	8.21	10.13	2.53	6.36	2.215	0.83	1.56	28.23	15.45	1.28	436.8	0.86	2.31	44.71	0.63	0.03	339.2	0.31	0.77
9136.33	155.56	265.97	2014.67	3173.07	182.18	297.14	25.77	22.26	54.25	3.75	30.86	9.48	18.23	16.52	3.62	95.89	1.6	3.18	22.095	4.71	0.06	290.35	0.03	0.69
8531.33	208.72	411.73	3206.67	5049.48	218.02	373.36	227.07	21.69	45.09	3.75	27.18	19.97	20.91	17.38	4.23	80.66	2.16	6.96	22.095	4.31	0.01	290.35	0.02	3.22
3301.61	36.33	75.54	642.83	1211.66	67.06	221.75	180.79	27.68	47.59	2.19	47.24	8.71	6.7	6.41	4.74	620.64	2.68	2.56	22.095	1.88	0.02	290.35	0.05	0.95
5775.06	71.79	135.86	960.83	1714.18	132.54	119.86	81.58	5.71	13.98	0.62	1.6	2.56	2.68	3.13	4.13	372.94	1.98	2.92	22.095	1.07	0.01	290.35	0.13	0.17
4356.67	44.66	101.27	774.17	1276.4	54.48	147.86	112.09	10.17	20.82	2.215	55.91	2.18	4.02	7.83	3.44	96.57	0.75	2.4	22.095	1.02	0.01	290.35	0.12	0.2
2057.61	26.85	70.5	628.58	1190.68	40.27	104.32	65.86	3.39	11.06	2.215	55.07	1.54	1.07	3.99	4.04	8.76	2.08	2.61	22.095	1.4	0.02	290.35	0.02	0.1
156.39	8.59	7.03	26.45	31.37	3.9	13.93	20.78	1.09	3.74	0.67	15.575	5.63	6.17	5.27	1.74	692.4	1.95	3.43	19.51	2.75	0.04	225.7	0.02	1.67
23.44	3.33	2.01	11.1	30.55	3.68	19.07	22.97	2.54	6	2.215	1.94	5.63	6.17	5.27	1.8	613.5	1.54	2.71	17.94	0.58	0.03	319.1	0.01	1.11
62.34	8.04	2.52	17.36	22.85	2.01	12.18	13.43	1.45	4.23	11	15.575	0.77	6.17	5.27	0.82	603.5	2.15	5.57	52.32	0.53	0.03	406.6	0	0.96
24.82	3.21	4.74	15.5	10.48	1.32	0.16	9.28	0.5	1.66	0.24	15.575	0.86	6.17	5.27	1.3	442.1	1.22	5.57	19.8	0.9	0.01	436.4	0.01	0.84
27.21	3.1	2.3	14.34	23.8	3.86	20.57	16.51	3.81	9.2	2.215	5.25	5.63	6.17	5.27	1.33	393.6	2.28	2.35	9.44	1.02	0.02	405.3	0	0.83
0	0	0.09	0.57	0	0.23	0.7	0.78	0.11	0	0.3	0.16	0.05	0.11	0	13.99	11.76	1.33	3.85	0	0.48	0.015	275.15	18.2	0
0	0	0.05	0.65	0	0.25	0.88	1.07	0	0.01	0.13	0.06	0	0.06	0	11.41	445.4	1.21	2.98	0	0	0.029	113.85	12.85	0
1.13	0	0.19	1.72	9.41	0.75	3.13	2.02	0.2	1.04	0.38	0.23	0.15	0.05	0.15	0.96	6.59	0.87	3.06	7.67	0	0.002	207.75	18.91	0.64
0	0	0.07	0.51	5.39	0.42	2.03	1.18	0.15	0	0.2	0.09	0.05	0.02	0.84	4.24	4.55	1.12	2.02	0	0.2	0.03	298.35	5.77	0.7
0	0	0.14	1.41	6.4	0.72	1.04	0.51	0.14	2.39	0.16	0.08	0.05	0.1	0	1.26	63.15	0.87	2.13	0	0.23	0.022	248.95	7.59	0
0	0	0	0	4.14	0.69	2.2	1.19	0.22	0.9	0.32	0.15	0.14	0.09	0.08	2.26	94.12	1.25	2.55	7.56	0.64	0	288.76	13.27	0.69
0	0	0.12	1.75	8.6	0.97	1.71	1.16	0.2	0.75	0.53	0.24	0.24	0.1	0.33	10.25	120.3	0.98	2.35	7.42	0.59	0.025	294.1	6.58	0.71
0	0	0	0	1.5	0.23	1.09	0.82	0.41	1.05	0.28	0	0.08	0.32	0	12.34	210.8	1.27	3.48	0	0.15	0	148.62	13.28	0
0	0	1.05	4.38	13.36	0.92	2.42	1.26	0.21	0.68	0.42	0.24	0.12	0.37	0.1	10.1	85.23	0.99	2.94	0	0.22	0	195.61	17.56	0
0	0	0	0	3.36	0.61	2.2	1.18	0.15	1	0.33	0.13	0.08	0.46	0	6.12	94.213	1.03	3.18	0	0	0.029	277.36	16.54	0
0.12	0	0.17	1.1	5.22	0.58	1.74	1.12	0.18	0.78	0.3	0.14	0.1	0.17	0.15	4.13	45.261	1.21	3.16	0	0	0	184.67	17.68	0
0	0	0.07	1.8	8.6	0.47	1.71	1.66	0.2	0.74	0.53	0.25	0.14	0.1	0.43	7.13	364.88	1.05	3.8	0	0	0	273.41	18.56	0
0	0	1.05	4.38	13.36	0.92	2.42	1.26	0.21	0.68	0.42	0.24	0.12	0.37	0.1	5.97	423.15	0.97	3.16	0	0	0	236.14	13.54	0.65
0	0	0.33	0.48	0	0	0.09	0.01	0	0.01	0	0	0	0	0	4.24	45.66	1.28	2.06	0	0	0	143.47	10.15	0.68
0	0	0.02	0.15	1.28	0.27	1.09	0.73	0.11	1.22	0.23	0	0.02	0.08	0	9.11	23.54	1.12	3.07	0	0	0	194.6	12.41	0
0.84	0	0.13	0.86	3.55	0.36	1.13	0.94	0.13	0.9	0.3	0.13	0.06	0.07	0	10.21	76.15	0.89	3.16	0	0.21	0	155.16	11.23	0
0	0	0.07	0.69	4.08	0.44	1.09	0.86	0	0.01	0.14	0.06	0	0.03	0.04	8.13	62.59	1.14	2.48	0	0.38	0	256.14	14.32	0.7
0	0	0.22	0.49	3	0.31	0.61	0.42	0.04	0.26	0.11	0.06	0.03	0.03	0.02	7.16	50.15	1.33	3.64	7.43	0.41	0	285.77	7.79	0
0	0	0	0	0.99	0.11	0.45	0.42	0.1	0.53	0.18	0.04	0.05	0.06	0.02	12.45	41.15	1.32	3.05	0	0	0	138.99	8.95	0
0	0	0.32	0.38	4.55	0.31	0.66	0.42	0.04	0.26	0.11	0.06	0.02	0.02	0.03	11.84	72.55	1.29	3.71	0	0.12	0	254.31	8.21	0.69
